# Supplementary material for: Evolutionary Study of Protein Short Tandem Repeats in Protein Families
Source: Biomolecules. 2023 Jul 13;13(7):1116. doi: 10.3390/biom13071116 (PMC10377733; doi:10.3390/biom13071116)
Supplement: Supplementary file 1 [file biomolecules-13-01116-s001.zip]

Archive with 3 entries (3 files):
- Suppl.FileS1.zip
- Suppl.FileS2.txt
- Suppl.FileS3.txt
