# Supplementary material for: Evolutionary Study of Protein Short Tandem Repeats in Protein Families
Source: Biomolecules. 2023 Jul 13;13(7):1116. doi: 10.3390/biom13071116 (PMC10377733; doi:10.3390/biom13071116)
Supplement: Supplementary file 1 [file biomolecules-13-01116-s001.zip › Suppl.FileS2.txt]

>XP_006279986.1_Crubella E3 ubiquitin ligase PQT3-like [Capsella rubella]
MAIYYKFKSARDYDTVAMDGPFISVGILKDKIFETKHLGTGKDLDIVVSNAQTNEEYLDEAMLIPKNTSV
LIRRVPGRPRITVITTQEPRVENKVENVQAETTNIPVADPSAAKYPEDEWDEFGTDLYSIPDAQEAQHIK
PGPDLAPADEKVDEESKIQALIDTPALDWQRQGPDTFGAGRGYGRGMTGRMNGRGFGMERKTPPPGYVCH
RCNVPGHFIQHCPTNGDPNYDVKRVKPPTGIPKSMLMATPDGSYSLPSGAVAVLKPNEDAFEKEMEGLPS
TTRSVGELPPELKCPLCKEVMRDAALTSKCCFKSFCDKCIRDHIISKSRCVCGETDVLADDLLPNKTLRD
TINRILEAGNDSTENAGSVGHIPGPKVLSPTTSVASKGEKKPALSNNNDASTIKPPMETAEITSAPRASA
EVNVEKPVDACESTQGSVIVKEATVSKLNTQAPKEEVQPQVAAGEPGKKKKKKPRVPGNDMQWNPVPDLA
GPDYMMQMGPGPQYFNGMQPGFNGVQPGFNGVQPGFNGVQPGFNGFHPGFNGFGGPFPGAMPPFMGYGLN
PMDMGFGGGMNMMHPDPFMAQGFGFPNIPPPHRDLAEMGNRMNLQRAMMGRDEAEARKAEMLRKRENERR
TEGGKMFRDGENSRMMMNNNGTSASASSVNPNKSRQAPPPPNHDYDRRRRLSPEHPPPRKIISPSRDSKR
KSDRHPEERDGQRDRERSRHQDLEREHDRTRDRRDEERSRHHRGDSERSQHQHRKRSEPRSSEPPATKAE
MMIDNNSHKSSVFARISFPEEETSSGKRRKVSSSSSASVTDPPAAVAVGTSVHRHSSRKEVEVADYESSD
EDRHFKRKPSRYERSPPVVVADVSEDKQHHHHHHRYSSKRGKGERSRP
>NP_199554.2_Athaliana DWNN domain, a CCHC-type zinc finger [Arabidopsis thaliana]
MAIYYKFKSARDYDTIAMDGPFISVGILKDKIFETKHLGTGKDLDIVVSNAQTNEEYLDEAMLIPKNTSV
LIRRVPGRPRITVITTQEPRIQNKVEDVQAETTNFPVADPSAAEFPEDEYDEFGTDLYSIPDTQDAQHII
PRPHLATADDKVDEESKIQALIDTPALDWQQRQGQDTFGAGRGYGRGMPGRMNGRGFGMERKTPPPGYVC
HRCNIPGHFIQHCPTNGDPNYDVKRVKPPTGIPKSMLMATPDGSYSLPSGAVAVLKPNEDAFEKEMEGLP
STTRSVGELPPELKCPLCKEVMKDAALTSKCCYKSFCDKCIRDHIISKSMCVCGRSDVLADDLLPNKTLR
DTINRILEAGNDSTENVGSVGHIPDLESARCPPPKALSPTTSVASKGEKKPVLSNNNDASTLKAPMEVAE
ITSAPRASAEVNVEKPVDACESTQGSVIVKEATVSKLNTQAPKEEMQQQVAAGEPGKKKKKKPRVPGNDM
QWNPVPDLAGPDYMMQMGPGPQYFNGMQPGFNGVQPGFNGVQPGFNGFHPGFNGFGGPFPGAMPPFMGYG
LNPMDMGFGGGMNMMHPDPFMAQGFGFPNIPPPHRDLAEMGNRMNLQRAMMGRDEAEARNAEMLRKRENE
RRPEGGKMFRDGENSRMMMNNGTSASASSINPNKSRQAPPPPIHDYDRRRRPEKRLSPEHPPTRKNISPS
RDSKRKSERYPDERDRQRDRERSRHQDVDREHDRTRDRRDEDRSRDHRHHRGETERSQHHHRKRSEPPSS
EPPVPATKAEIENNLKSSVFARISFPEEETSSGKRRKVPSSSSTSVTDPSASASAAAAVGTSVHRHSSRK
EIEVADYESSDEDRHFKRKPSRYARSPPVVVSDVSEDKLRYSKRGKGERSRA
>XP_018457257.1_Rsativus PREDICTED: E3 ubiquitin-protein ligase RBBP6-like isoform X2 [Raphanus sativus]
MAIYYKFKSARDYDTIAMDGPFISVGILKDKIFETKHLGSGKDLDIVLSNAQTNEEYLDEAMLIPKNTSV
LIRRVPGRPRITVITAQEPRIENKVEHVQAETSNSHVAEPSTAKYPEDEFDEFGNDFYSIPAVHGQGAQH
NNPCHVLAPTEEKVDEESKLQALIDTPALDWQRQGQDNFGTGRGYGRGMNGRMGGRGFGMERKTPPPGYI
CHRCNVPGHLIQHCPTNGDPTYDVKRVKPPTGIPKSMLVATPDGSYSLPSGAVAVLKPNEDAFEKEMEGL
PSTTRSVGELPPELKCPLCKEVMKDAALTSKCCFQSFCDKCIREHIISKSKCVCGETDVLADDLLPNKTL
RDTINRILEAGNDSVENAGSVGHITDLESARCLPPPKGRSPATSAASKGEKKPAHSNNNDAPTVKLPTEI
ADITSAPRASAEDKVEKPVDACESTQGSVAVKEATTVSKMNTQAPKEEVQQQVAAGEPAKKKKKKPKVPG
TDMQWNHVPDLAGPDYNMMQMGPGPGPQYFNGMQPGFNGFHPGFNGFPGPFPGQMPPFMGYGINPMDMAF
GRGMNMMHPDPFAAQAFGFPNIPPPHRDLAELGNRMNLQRAMMGRDEVEARKAEMLRKRENERRTEGGKV
FRDGENSRMMVMMNNGTSGSASSINPNKSRQAPPPPHPEYDRRRRPERLSPEHPPPRKSKSPSRDSKRKY
ERYPEERDHRQRDRERSSRHQDLDREHDHHRTRDRRDEDRSRDHHRHSHRDPERNQHHHRKRSEPPPPSE
PTAATKSEMEKSSVFARISFPEEEASSKRRKVSSSSSASVMTEPHVVSVGTSSIHRNNSRKEMEVVAEYE
SSDEDRHFKRKPSRYERSPPVVVTDVSDDKHRYSKRGGKGERSRA
>XP_013608748.1_Boleracea PREDICTED: uncharacterized RING finger protein P8B7.15c [Brassica oleracea var. oleracea]
MAIYYKFKSARDYDTIAMDGPFISVGILKDKIFETKHLGSGKDLDIVLSNAQTNEEYLDEAMLIPKNTSV
LIRRVPGRPRITVITAQEPRIENKVEHVQAEASISHVAEPSAAKYPEDEFDEFGNDFYSIPAVQVAQHNN
PCPVLAPTEEKVDEESKLQALIDTPALDWQRQGQDNFGAGRGYGRGMNGRMGGRGFGMERKTPPPGYICH
RCNVPGHLIQHCPTNGDPTYDVKRVKPPTGIPKSMLVATPDGSYSLPSGAVAVLKPNEDAFEKEMEGLPS
TTRSVGELPPELKCPLCKEVMKDAALTSKCCFQSFCDKCIRDHIIAKSKCVCGETDVLADDLLPNKTLRD
AINRILEAGNDSIENAGSAGHITDLESARCLPPPKGRSPAASKGEKKPGHSNNNDAPTVKLPTEIAEITS
APRASAEDKTEKPVDACESTQGPGAVKEATVSKMNTQAPPKEEVQQQVAAGEPAKKKKKKPRVPGTEMQQ
WNHVPDLAGPDYNMMQMGPGPGPGPQFFNGMQPAFNGFHPGFNGFPGPFPGQMPPFMGYGINPMEMAFGR
GMNMMHPDPFAAQGFGFPNIPPPHRDLAELGNRMNLQRAMMGRDEVESRKAEMLRKRENDRRTEGGKMFR
DGENSRMMMNNGTSASASSINPNKSRQAPPPPNTEYDRRRRPERLSPEHHPPTRKSKSPSRDSKRKYERY
PEERDRQRDRERSSRHQDLDREHDHRTRDRRDEDRSRDHRHSHRDSERNQHHHRKRSEPPPSEATAATKS
EMEKSSVFARISFPEEETSSKRRKVSSSSSASVAEPPVAVSTSMHRHSRKEIEVADYESSDEDRHFKRKP
SRYERSPPVVITDVSDDKHRYSKRGKGERSRA
>XP_010518720.1_Thassleriana PREDICTED: E3 ubiquitin-protein ligase RBBP6 [Tarenaya hassleriana]
MAIYYKFKSARDYDSIAMDGPFISVGILKDKIFETKHLGSGKDFDIVVSNAQTNEEYLDEAMLIPKNTSV
LIRRVPGRPRITIVTGHEPKIENKVEDVQADVSIYSAADSSAMKNAEDEWDEFGNDLYSIPDAPVAQMNN
PVPDLVPADEKVDEESKIKALIDTPALDWQRQGLDNFGPGRGYGRGTTGRMGGRGFGMERKTPPPGYVCH
RCNVPGHFIQHCPTNGDPNYDIKRVKPPTGIPKSMLMANPDGSYALPSGAIAVLKPNEDAFEKEMEGLPS
TTRSVGELPPELKCPLCKEVMKDAALTSKCCFQSFCDKCIRDHIIAKSMCVCGSTDVLADDLLPNKTLRD
TINRILESGNSSTDNAGSTGQVQDMESARCPPPKVLSLNTSAASKGELNPAPSNINEASTMKPATETTEI
TSAPQPPVERVKSEKLTDACETTQGSITVKEAVASQANTQAPKEEVQQQVASGEQGRKKKKKTRPPGLPG
ADMSWNVVPDLAIPDYMMPMGPNPCNQYFNGAQPGFNGFHPGFNGFTGPFPGAMPPFIGYGLGPSDMAFG
GVMHPDPFMAQGFGFPNIPPPHRDLSELGSRMSLQRPVMSREEFEARKAEMKRKRENEKWPEGGNVSRES
EHRRMMNGATSSSPMKPKSRQAPPQLMEGYDRRRRPERLSSERPSPPRESKRSQHDRRLDERDRERPRHH
ERRDDDRNRREGEQRRSKASRSEAEMNHKSSVFARISYPEEEASSKRRKQSSSAAAVGHSRKETESGESS
DEDRHFKRRSSKGDRSRA
>XP_021279387.1_Humbratica E3 ubiquitin ligase PQT3-like isoform X2 [Herrania umbratica]
MAVYYKFKSARDFDSIAMDGPFISVGTLKEKIFESKHLGRGTDFDLVVTNAQTNEEYLDEAMLIPKNTSV
LIRRVPGRPRMPIVAAQEPKVENQIENAQPEKSNLLDADATVAKYPEDSEWDEFGNDLYSIPETLPVQSS
NPLPDAPPTNKADEDSKIKALIDTPALDWQRQGADGFGPGRGFGRGMGGRMGGRGFGLERKTPPQGYVCH
RCKVPGHFIQHCPTNGDPNYDIKRVKPPTGIPKSMLMATPDGSYALPSGAVAVLKPNEAAFEKEIEGLPS
TRSVGDLPPELHCPLCKEVMKDAVLTSKCCFKSFCDKCIRDHIISKSMCVCGATNILADDLLPNKTLRDT
INRILESGNSSADNAGSTFQVQDMESARCPQPKIPSPTTSAASKGEQKPVSAKEESPNVKDKANEVKAAI
LPQQVVEKVKIAKPADASEATLESMSVKEPASQGSAPLAEEEVQQKVVSGEAGKKKKKKKVRLPANDLQW
KTPQDLAAENYMMSMGPSAYNPYWAGMQPGMDGFMGPYAGAMPYMGGYGLGPLDVPFGAVMPPDPFGAQS
YMFPPIPPQRDLAEFGMGMNVAPPIMSREEFEARQADLRRKRENERRGEREFSRDREFSREVSSSGDVSS
LKSKSKPIPQMSGGDHRHEHLRHRSERTSPERSLRDHDAPPRPLKRKADQHHDRERDHDYDYDDRDRDRE
RQHQHRSESSKLAPETATKATSTTTTSAMDKKQKGSVFSRISFPEGEVSKKRKLSSEAPVSSGHHKPSSN
GYYDDYKTSSAATKAVSATSGGARKSTSSNAVDYESSDDDRHFKRKPSRYESSPPPSAEWEEEPRHSRGS
RERERSSYSKHR
>NP_001328573.1_Athaliana DWNN domain, a CCHC-type zinc finger [Arabidopsis thaliana]
MAIYYKFKSARDYDTISMDGPFITVGLLKEKIYETKHLGSGKDLDIVISNAQTNEEYLDEAMLIPKNTSV
LIRRVPGRPRIRIITREEPRVEDKVENVQADMNNVITADASPVEDEFDEFGNDLYSIPDAPAVHSNNLCH
DSAPADDEETKLKALIDTPALDWHQQGADSFGPGRGYGRGMAGRMGGRGFGMERTTPPPGYVCHRCNVSG
HFIQHCSTNGNPNFDVKRVKPPTGIPKSMLMATPNGSYSLPSGAVAVLKPNEDAFEKEMEGLTSTTRSVG
EFPPELKCPLCKEVMRDAALASKCCLKSYCDKCIRDHIIAKSMCVCGATHVLADDLLPNKTLRDTINRIL
ESGNSSAENAGSMCQVQDMESVRCPPPKALSPTTSAASGGEKKPAPSNNNETSTLKPSIEIAEITSAWAS
AEIVKVEKPVDASANIQGSSNGKEAAVSQLNTQPPKEEMPQQVASGEQGKRKKKKPRMSGTDLAGPDYMM
PMGPGPGNQYFNGFQPGFNGVQHGFNGVQPGFNGFHHGFNGFPGPFPGAMPPFVGYGFGGVIHPDPFAAQ
GFGFPNIPPPYRDLAEMGNRMNLQHPIMGREEFEAKKTEMKRKRENEIRRSEGGNVVRDSEKSRIMNNSA
VTSSPVKPKSRQGPPPPISSDYDRRRRSDRSSPERQSSRRFTSPPRSSSRKSERDRHHDLDSEHDRRRDR
PRETDRKHRKRSEKSSSDPTVEIDDNNKSNVFTRISFPEESSGKQRKTSKSSPAPPESSVAPVSSGRRHH
SRREREMVEYDSSDDEDRHFKRKPSRYKRSPSVAPSDAGDEHFRHSKRSKGERARA
>XP_006282559.1_Crubella E3 ubiquitin ligase PARAQUAT TOLERANCE 3 [Capsella rubella]
MAIYYKFKSARDYDTIPMDGPFISVGILKEKIYETKHLGSGKDLDIVISNAQTNEEYLDEAILIPKNTSV
LIRRIPGRPRIRVITTQEPRVQNKVENVRAEINNFATADISTAEDEFDEFGNDLYSIPDAQSIHSSHVPA
PADDKVDEEAKLKALIDTPALDWQQPATDGYGLGRSYGRGMAGRIGGRGFGMERKTPPPGYTCHRCNVPG
HFIQHCSTNGDPNYDVKRVKPPTGIPKSMLMATPDGSYSLPSGAVAVLKPNEDAFEKEMEGLPSTTRSVG
EFPPELKCPLCKEVMRDAALTSKCCFSSFCDKCIRDYIIAKSMCVCKATNVLADDLLPNKTLRDTINRIL
ESGNSSAENAGSMCQVQDVESARCPPPKALSPTTSVSSGDKKIPAPSNNNETSILKPSVEVAEITSTPQV
SAEVAKVEKPIDATENTQESLNGKEAAVSELNTQATKEVIPQQVASGEQGKRKKKKPRMPGTDMQWNPMS
NLAGPDYMMPMGSGPGNQYFNGVQTGFNGVQPGFNGFHHGFNGFPGPFPGAMPPFVGYGLGSMDLSFGSM
MHPDPFAAQGFGFPNIPPPHRDLAEMGNRMNLQRPIMGREEFEAKKAEMKRKRENERRSEGGNVYRDGEK
SRMMNNNSAASSSPMKPKTKQGPLPPVSPEYDLRRRSERFSPERQSSRRLKSPSRSSSRRSGRDHHHDID
SEHDRRRDRHRETDRKQRKRSEKQSSEPTATEIDDNKSSVFARISFPEEEPCSKHRKASSKSSPAPQESI
VAAVSSGRRHSKRERESADSSDDEDRHFKRKPSRYKRSPSVAVLPFDAGGDEHSRHSKRSKGERSRA
>XP_018471595.1_Rsativus PREDICTED: uncharacterized protein LOC108843017 isoform X2 [Raphanus sativus]
MAIYYKFKSAKAYDTISMDGPFISVGFLKEKIYETKHLGSGKDLDIVISNAQTNEEYLDEAMLIPKNTSV
LIRRVPGRPRIRVINQQEPRVEEKVETVQADMSNLVTADTSAAEDEFDEFGNDFYSVPAAAPAVNYNSNP
CPDPLAPADEKVDEETKLKALIDTPALDWQQQGADGYGSGRGYGRGMPGRNGGRGFGNGMERKTTPPPGY
ICHRCNVPGHFIQHCPTNGDPTYDVKRVKPPTGIPKSMLVATPDGSYSLPSGAVAVLKPNEDAFEKEMEG
LRSVTRSVGEIPPELKCPLCKEVMRDAALTSKCCYQSFCDKCIRDHIIAKSMCVCGDTNVLADDILPNKT
LRDAINRIMESGNSSAENAGSMCQVQDMESARCLPPKVLSPTTSAASKGEKRPAPSHNIETLPLKPPVEV
AEITSAPKVAEEIVKVDKPVDASESLNGKEAVVSQVNTQAPKEETQQQVASGDQGKKKKKKPRMPGPDMQ
WNPMQHPAGPDYMMPPPMGPGPSNHFFNGMQPGFNGFQPGFNGFHPGFNGFAGPYPGGMPPYVGYGLGPM
DMYGGMLHPDPFAAAQGFGFPNIPPPHRDLAEMGNRMNVQRPMMPGREEFEARKAEMKRKRENERRSEGG
NGMRESEKSRMMNNNNNNSADSSSPMKPKSGHGPPPPIPDYDRRRRSERSSSERQSSRQRVSSPSRVSSK
KSEHDDRSREHRRDDDRSRERRRDDDQSRELHRDSDQSRERHRDSDRKHRKRSEMPSSETPTSEFADNHK
SGVFSRISFPEEASSGKQRKTSKSSPAPPETSTASAAVSSTRRHSGRERESAEYESSDDEDRHFKRKPSR
YHERSPSVPDSDVGDEHFRRSKRSKGERWRA
>ABD65123.1_Boleracea hypothetical protein 31.t00039 [Brassica oleracea]
MAIYYKFKSAKAYDTISMDGPFISVGFLKEKIYETKHLGSGKDLDIVISNAQTNEEYLDEAMLIPKNTSV
LIRRVPGRPRIRVINQQEPRVEEKVENVQTEMNNHIAADASAAEDEFDEFGNDFYSVPAATAVNYSNPGP
DPAPADEKVDEETKLKALIDTPALDWQQQSADGYGPGRGYGRGMSGRTGGRGFGNGMERKTPPPGYICHR
CNVPGHFIQHCPTNGDPTYDVKRVKPPTGIPKSMLVATPDGSYSLPSGAVAVLKPNEDAFEKEMEGLRSV
TRSVGELPPELKCPLCKEVMRDAALTSKCCYQSFCDKSTNVLADDLLPNKTLRDAINRIMESGNSSAENA
GGMCQVQAPKVLSPTTSAASKGEKKPAPSNNIETSPLKPPVEVAEITSAPKVSEEIVKADKPVDASESLN
GKEAVVSQVNTQAPKEETQQQAVPGDQGKKKKKKPRMPGPDMQWNPMQHPAGPDYMMPPPMGPGPSNHFF
NGVQPGFNGFQPGFNGFHPGLNGFTGPYPGGMPPYVGYGLGPMDMYGGMLHPDPFAAQGFGFPNIPPPHR
DLAEMGNRMNVQRPMMPGREEFEARKAEMKRKRENERRSEGGNVLREGEKSRMMNNNSADSSSPMKPKSV
CIILLSQLSLATLYLSANWFGLKETGHGPPPPIPDYDRRRRSERLSSERQSSRPRVSSPSRVSSKKSEHD
HHRSRRDDDRSRERHRDDDQSRERHRDDDKSRERHRESDRKHRKRSDMPSSEPTSEFVDNHKSGVFSRIS
FPEGASSGKQRKTSKSSPAPPETSTAAAVSSTRCHSGGERESAEYESSDDEDRHFKRKPSRYYERSPSVA
DSDVGDEHFRRSKRSKGERWRA
