# Supplementary material for: Evolutionary Study of Protein Short Tandem Repeats in Protein Families
Source: Biomolecules. 2023 Jul 13;13(7):1116. doi: 10.3390/biom13071116 (PMC10377733; doi:10.3390/biom13071116)
Supplement: Supplementary file 1 [file biomolecules-13-01116-s001.zip › Suppl.FileS3.txt]

Proteome_ID	Tax_ID	OSCODE	SUPERREGNUM	Species Name
UP000002280	13616	MONDO	eukaryota	Monodelphis domestica (Gray short-tailed opossum)
UP000007646	9785	LOXAF	eukaryota	Loxodonta africana (African elephant)
UP000248480	127582	None	eukaryota	Trichechus manatus latirostris (Florida manatee)
UP000001811	9986	RABIT	eukaryota	Oryctolagus cuniculus (Rabbit)
UP000504623	185453	CHRAS	eukaryota	Chrysochloris asiatica (Cape golden mole)
UP000002279	9258	ORNAN	eukaryota	Ornithorhynchus anatinus (Duckbill platypus)
UP000007648	9305	SARHA	eukaryota	Sarcophilus harrisii (Tasmanian devil) (Sarcophilus laniarius)
UP000079721	9365	ERIEU	eukaryota	Erinaceus europaeus (Western European hedgehog)
UP000314987	29139	VOMUR	eukaryota	Vombatus ursinus (Common wombat)
UP000515140	38626	PHACI	eukaryota	Phascolarctos cinereus (Koala)
UP000002281	9796	HORSE	eukaryota	Equus caballus (Horse)
UP000551758	77932	DICBM	eukaryota	Diceros bicornis minor (South-central black rhinoceros)
UP000550707	27622	MOLMO	eukaryota	Molossus molossus (Pallas' mastiff bat) (Vespertilio molossus)
UP000472240	59479	RHIFE	eukaryota	Rhinolophus ferrumequinum (Greater horseshoe bat)
UP000504628	89673	None	eukaryota	Phyllostomus discolor (pale spear-nosed bat)
UP000593571	9407	ROUAE	eukaryota	Rousettus aegyptiacus (Egyptian rousette) (Egyptian fruit bat)
UP000010552	9402	PTEAL	eukaryota	Pteropus alecto (Black flying fox)
UP000515202	132908	PTEVA	eukaryota	Pteropus vampyrus (Large flying fox)
UP000558488	59472	PIPKU	eukaryota	Pipistrellus kuhlii (Kuhl's pipistrelle)
UP000527355	51298	MYOMY	eukaryota	Myotis myotis (Greater mouse-eared bat)
UP000001074	59463	MYOLU	eukaryota	Myotis lucifugus (Little brown bat)
UP000081671	10020	DIPOR	eukaryota	Dipodomys ordii (Ord's kangaroo rat)
UP000005447	10141	CAVPO	eukaryota	Cavia porcellus (Guinea pig)
UP000515203	10160	OCTDE	eukaryota	Octodon degus (Degu) (Sciurus degus)
UP000335636	9995	MARMO	eukaryota	Marmota monax (Woodchuck)
UP000005215	43179	ICTTR	eukaryota	Ictidomys tridecemlineatus (Thirteen-lined ground squirrel) (Spermophilus tridecemlineatus)
UP000000589	10090	MOUSE	eukaryota	Mus musculus (Mouse)
UP000002494	10116	RAT	eukaryota	Rattus norvegicus (Rat)
UP000006813	10181	HETGA	eukaryota	Heterocephalus glaber (Naked mole rat)
UP000028990	885580	FUKDA	eukaryota	Fukomys damarensis (Damaraland mole rat) (Cryptomys damarensis)
UP000001075	10029	CRIGR	eukaryota	Cricetulus griseus (Chinese hamster) (Cricetulus barabensis griseus)
UP000189706	10036	MESAU	eukaryota	Mesocricetus auratus (Golden hamster)
UP000092124	56216	NEOLE	eukaryota	Neotoma lepida (Desert woodrat)
UP000504601	230844	PERMB	eukaryota	Peromyscus maniculatus bairdii (Prairie deer mouse)
UP000475037	9678	CROCR	eukaryota	Crocuta crocuta (Spotted hyena)
UP000245340	9708	ODORO	eukaryota	Odobenus rosmarus divergens (Pacific walrus)
UP000286641	34884	CALUR	eukaryota	Callorhinus ursinus (Northern fur seal)
UP000472268	37032	SURSU	eukaryota	Suricata suricatta (Meerkat)
UP000002254	9615	CANLF	eukaryota	Canis lupus familiaris (Dog) (Canis familiaris)
UP000286640	9627	VULVU	eukaryota	Vulpes vulpes (Red fox)
UP000245341	9713	LEPWE	eukaryota	Leptonychotes weddellii (Weddell seal) (Otaria weddellii)
UP000248481	29088	NEOSC	eukaryota	Neomonachus schauinslandi (Hawaiian monk seal) (Monachus schauinslandi)
UP000000715	9669	MUSPF	eukaryota	Mustela putorius furo (European domestic ferret) (Mustela furo)
UP000269945	48420	GULGU	eukaryota	Gulo gulo (Wolverine) (Gluton)
UP000248482	391180	None	eukaryota	Enhydra lutris kenyoni
UP000008912	9646	AILME	eukaryota	Ailuropoda melanoleuca (Giant panda)
UP000291022	9643	URSAM	eukaryota	Ursus americanus (American black bear) (Euarctos americanus)
UP000261680	29073	URSMA	eukaryota	Ursus maritimus (Polar bear) (Thalarctos maritimus)
UP000286642	116960	None	eukaryota	Ursus arctos horribilis
UP000011712	9685	FELCA	eukaryota	Felis catus (Cat) (Felis silvestris catus)
UP000515131	9696	PUMCO	eukaryota	Puma concolor (Mountain lion)
UP000504626	32536	ACIJB	eukaryota	Acinonyx jubatus (Cheetah)
UP000386466	191816	LYNPA	eukaryota	Lynx pardinus (Iberian lynx) (Felis pardina)
UP000005225	30611	OTOGA	eukaryota	Otolemur garnettii (Small-eared galago) (Garnett's greater bushbaby)
UP000233020	37293	AOTNA	eukaryota	Aotus nancymaae (Ma's night monkey)
UP000001073	61853	NOMLE	eukaryota	Nomascus leucogenys (Northern white-cheeked gibbon) (Hylobates leucogenys)
UP000233160	379532	PROCO	eukaryota	Propithecus coquereli (Coquerel's sifaka) (Propithecus verreauxi coquereli)
UP000189704	1868482	CARSF	eukaryota	Carlito syrichta (Philippine tarsier) (Tarsius syrichta)
UP000008225	9483	CALJA	eukaryota	Callithrix jacchus (White-tufted-ear marmoset)
UP000504640	9515	SAPAP	eukaryota	Sapajus apella (Brown-capped capuchin) (Cebus apella)
UP000233220	39432	SAIBB	eukaryota	Saimiri boliviensis boliviensis (Bolivian squirrel monkey)
UP000233040	2715852	CEBIM	eukaryota	Cebus imitator (Panamanian white-faced capuchin) (Cebus capucinus imitator)
UP000001595	9601	PONAB	eukaryota	Pongo abelii (Sumatran orangutan) (Pongo pygmaeus abelii)
UP000005640	9606	HUMAN	eukaryota	Homo sapiens (Human)
UP000001519	9595	GORGO	eukaryota	Gorilla gorilla gorilla (Western lowland gorilla)
UP000240080	9597	PANPA	eukaryota	Pan paniscus (Pygmy chimpanzee) (Bonobo)
UP000002277	9598	PANTR	eukaryota	Pan troglodytes (Chimpanzee)
UP000233060	9531	CERAT	eukaryota	Cercocebus atys (Sooty mangabey) (Cercocebus torquatus atys)
UP000028761	9555	PAPAN	eukaryota	Papio anubis (Olive baboon)
UP000233140	9568	MANLE	eukaryota	Mandrillus leucophaeus (Drill) (Papio leucophaeus)
UP000029965	60711	CHLSB	eukaryota	Chlorocebus sabaeus (Green monkey) (Cercopithecus sabaeus)
UP000233080	336983	COLAP	eukaryota	Colobus angolensis palliatus (Peters' Angolan colobus)
UP000233180	61621	RHIBE	eukaryota	Rhinopithecus bieti (Black snub-nosed monkey) (Pygathrix bieti)
UP000233200	61622	RHIRO	eukaryota	Rhinopithecus roxellana (Golden snub-nosed monkey) (Pygathrix roxellana)
UP000233100	9541	MACFA	eukaryota	Macaca fascicularis (Crab-eating macaque) (Cynomolgus monkey)
UP000006718	9544	MACMU	eukaryota	Macaca mulatta (Rhesus macaque)
UP000233120	9545	MACNE	eukaryota	Macaca nemestrina (Pig-tailed macaque)
UP000248484	9755	PHYMC	eukaryota	Physeter macrocephalus (Sperm whale) (Physeter catodon)
UP000243164	9764	ESCRO	eukaryota	Eschrichtius robustus (California gray whale) (Eschrichtius gibbosus)
UP000008227	9823	PIG	eukaryota	Sus scrofa (Pig)
UP000265300	118797	LIPVE	eukaryota	Lipotes vexillifer (Yangtze river dolphin)
UP000252040	1706337	NEOAA	eukaryota	Neophocaena asiaeorientalis asiaeorientalis (Yangtze finless porpoise) (Neophocaena phocaenoides subsp. asiaeorientalis)
UP000245320	9739	TURTR	eukaryota	Tursiops truncatus (Atlantic bottle-nosed dolphin) (Delphinus truncatus)
UP000295264	103600	SOUCH	eukaryota	Sousa chinensis (Indo-pacific humpbacked dolphin) (Steno chinensis)
UP000248483	9749	DELLE	eukaryota	Delphinapterus leucas (Beluga whale)
UP000308365	40151	MONMO	eukaryota	Monodon monoceros (Narwhal) (Ceratodon monodon)
UP000437017	9770	BALPH	eukaryota	Balaenoptera physalus (Fin whale) (Balaena physalus)
UP000261681	310752	BALAS	eukaryota	Balaenoptera acutorostrata scammoni (North Pacific minke whale) (Balaenoptera davidsoni)
UP000504605	30538	VICPA	eukaryota	Vicugna pacos (Alpaca) (Lama pacos)
UP000299084	9838	CAMDR	eukaryota	Camelus dromedarius (Dromedary) (Arabian camel)
UP000030684	419612	CAMFR	eukaryota	Camelus ferus (Wild bactrian camel) (Camelus bactrianus ferus)
UP000504613	9880	None	eukaryota	Odocoileus virginianus texanus
UP000326062	9886	MUNRE	eukaryota	Muntiacus reevesi (Reeves' muntjac) (Cervus reevesi)
UP000242450	46360	CEREH	eukaryota	Cervus elaphus hippelaphus (European red deer)
UP000291000	9925	CAPHI	eukaryota	Capra hircus (Goat)
UP000002356	9940	SHEEP	eukaryota	Ovis aries (Sheep)
UP000515208	43346	None	eukaryota	Bison bison bison
UP000009136	9913	BOVIN	eukaryota	Bos taurus (Bovine)
UP000515132	9915	BOSIN	eukaryota	Bos indicus (Zebu)
UP000011080	72004	None	eukaryota	Bos mutus (wild yak)
